# Supplementary material for: Spatial and temporal population dynamics of male and female Aedes albopictus at a local scale in Medellín, Colombia
Source: Parasit Vectors. 2021 Jun 8;14:312. doi: 10.1186/s13071-021-04806-2 (PMC8188797; doi:10.1186/s13071-021-04806-2)
Supplement: Supplementary file 1 — Additional file 1: Table S1. Description and overhead vegetation coverage percentage of each collection site. Sites marked with an asterisk (*) denote a larvae collection site. [file 13071_2021_4806_MOESM1_ESM.xlsx]

## Sheet: Table A. Sampling Points
Collection Site	Coordinates	Vegetation coverage % (classification)	Site characteristics	Representative Photo
1	6°16'10.22"N, 75°33'51.84"W	86% (High)	Near park entrance. Adjacent to dense vegetation and the main walking path.
2*	6°16'11.35"N, 75°33'49.95"W	91% (Very high)	Adjacent to dense vegetation. Ground covered with fallen leaves Nearby palms collect water.
3	6°16'13.23"N, 75°33'49.26"W	67% (Low)	Concrete covered area near a small food station.
4	6°16'14.42"N, 75°33'49.22"W	91% (Very high)	Dense with small bushes. Adjacent to a walking path
5	6°16'13.49"N, 75°33'50.55"W	86% (High)	Adjacent to a walking path. Leaf-covered ground with several tall trees nearby.
6	6°16'17.27"N, 75°33'50.61"W	43% (Very low)	Plaza. Concrete covered. Few trees.
7	6°16'17.42"N, 75°33'52.60"W	77% (Medium)	Baboo patch. Ground covered with leaves.
8	6°16'19.51"N, 75°33'52.45"W	87% (High)	Site is adjacent to the parking lot, a small building for the parking guards, and a small patch of bamboo trees.
9*	6°16'18.49"N, 75°33'51.23"W	77% (Medium)	Near a bamboo patch and adjacent to a small building. Bamboo that posts separate the bamboo patch and the building collect water.
10	6°16'18.55"N, 75°33'44.99"W	66% (Low)	Areas where plants are cultivated, near the wall surrounding the park with a canal on the other side.
11	6°16'17.09"N, 75°33'47.58"W	83% (High)	Park benches near the lake on a small path leading to the other side of the lake.
12*	6°16'16.00"N, 75°33'47.00"W	79% (Medium)	Large tree near the lake, large open space. Tree holes collect water.
13	6°16'16.67"N, 75°33'44.88"W	75% (Medium)	Near the wall surrounding the park that has a canal on the other side. Adjacent to a small building used to collect vegetation for disposal.
14*	6°16'15.11"N 75°33'46.08"W	87% (High)	Large tree between the lake and a walking path. Tree holes collect water.
15	6°16'12.06"N, 75°33'43.95"W	72% (Medium)	Adjacent to fence separating the park from urban housing. Serves as an areas where cultivated plants await planting.
16	6°16'10.00"N, 75°33'46.44"W	41% (Very low)	Next to the administrative offices of the Botanical garden. Grass covered ground
17	6°16'9.51"N, 75°33'45.25"W	75% (Medium)	On the main walking path next to administrative offices.
18	6°16'9.13"N, 75°33'49.03"W	49% (Very low)	Tall palms around this area. Grass covered ground.
19	6°16'16.83"N, 75°33'48.41"W	77% (Medium)	Adjacent to a small building. Concrete covered ground.

## Sheet: Table B Distances
Between Points	Distance Meters		Between Points	Distance Meters		Between Points	Distance Meters		Between Points	Distance Meters		Between Points	Distance Meters		Between Points	Distance Meters		Between Points	Distance Meters		Between Points	Distance Meters		Between Points	Distance Meters		Between Points	Distance Meters		Between Points	Distance Meters		Between Points	Distance Meters		Between Points	Distance Meters		Between Points	Distance Meters		Between Points	Distance Meters		Between Points	Distance Meters		Between Points	Distance Meters
1 and 2	67		2 and 1	67		3 and 1	122		4 and 1	152		5 and 1	108		6 and 1	221		7 and 1	222		8 and 1	287		9 and 1	255		10 and 1	331		11 and 1	247		12 and 1	231		13 and 1	291		14 and 1	233		15 and 1	249		16 and 1	165		17 and 1	203
1 and 3	122		2 and 3	61		3 and 2	61		4 and 2	94		5 and 2	68		6 and 2	185		7 and 2	204		8 and 2	262		9 and 2	223		10 and 2	269		11 and 2	190		12 and 2	170		13 and 2	227		14 and 2	167		15 and 2	187		16 and 2	116		17 and 2	155
1 and 4	152		2 and 4	94		3 and 4	36		4 and 3	36		5 and 3	40		6 and 3	132		7 and 3	165		8 and 3	214		9 and 3	171		10 and 3	208		11 and 3	128		12 and 3	109		13 and 3	170		14 and 3	113		15 and 3	168		16 and 3	132		17 and 3	169
1 and 5	108		2 and 5	68		3 and 5	40		4 and 5	49		5 and 4	49		6 and 4	97		7 and 4	139		8 and 4	181		9 and 4	140		10 and 4	182		11 and 4	95		12 and 4	83		13 and 4	149		14 and 4	100		15 and 4	178		16 and 4	161		17 and 4	194
1 and 6	221		2 and 6	185		3 and 6	132		4 and 6	97		5 and 6	115		6 and 5	115		7 and 5	136		8 and 5	193		9 and 5	154		10 and 5	232		11 and 5	143		12 and 5	133		13 and 5	200		14 and 5	147		15 and 5	208		16 and 5	166		17 and 5	204
1 and 7	222		2 and 7	204		3 and 7	165		4 and 7	139		5 and 7	136		6 and 7	61		7 and 6	61		8 and 6	89		9 and 6	41		10 and 6	178		11 and 6	95		12 and 6	118		13 and 6	175		14 and 6	155		15 and 6	259		16 and 6	259		17 and 6	289
1 and 8	287		2 and 8	262		3 and 8	214		4 and 8	181		5 and 8	193		6 and 8	89		7 and 8	62		8 and 7	62		9 and 7	53		10 and 7	236		11 and 7	156		12 and 7	178		13 and 7	239		14 and 7	212		15 and 7	313		16 and 7	297		17 and 7	332
1 and 9	255		2 and 9	223		3 and 9	171		4 and 9	140		5 and 9	154		6 and 9	41		7 and 9	53		8 and 9	51		9 and 8	51		10 and 8	234		11 and 8	168		12 and 8	201		13 and 8	251		14 and 8	238		15 and 8	347		16 and 8	346		17 and 8	381
1 and 10	331		2 and 10	269		3 and 10	208		4 and 10	182		5 and 10	232		6 and 10	178		7 and 10	236		8 and 10	234		9 and 10	193		10 and 9	193		11 and 9	122		12 and 9	151		13 and 9	204		14 and 9	190		15 and 9	300		16 and 9	301		17 and 9	333
1 and 11	247		2 and 11	190		3 and 11	128		4 and 11	95		5 and 11	143		6 and 11	95		7 and 11	156		8 and 11	168		9 and 11	122		10 and 11	92		11 and 10	92		12 and 10	100		13 and 10	58		14 and 10	110		15 and 10	201		16 and 10	265		17 and 10	276
1 and 12	231		2 and 12	170		3 and 12	109		4 and 12	83		5 and 12	133		6 and 12	118		7 and 12	178		8 and 12	201		9 and 12	151		10 and 12	100		11 and 12	38		12 and 11	38		13 and 11	84		14 and 11	77		15 and 11	191		16 and 11	220		17 and 11	246
1 and 13	291		2 and 13	227		3 and 13	170		4 and 13	149		5 and 13	200		6 and 13	175		7 and 13	239		8 and 13	251		9 and 13	204		10 and 13	58		11 and 13	84		12 and 13	69		13 and 12	69		14 and 12	41		15 and 12	152		16 and 12	183		17 and 12	205
1 and 14	233		2 and 14	167		3 and 14	113		4 and 14	100		5 and 14	147		6 and 14	155		7 and 14	212		8 and 14	238		9 and 14	190		10 and 14	110		11 and 14	77		12 and 14	41		13 and 14	61		14 and 13	61		15 and 13	145		16 and 13	208		17 and 13	220
1 and 15	249		2 and 15	187		3 and 15	168		4 and 15	178		5 and 15	208		6 and 15	259		7 and 15	313		8 and 15	347		9 and 15	300		10 and 15	201		11 and 15	191		12 and 15	152		13 and 15	145		14 and 15	114		15 and 14	114		16 and 14	157		17 and 14	173
1 and 16	165		2 and 16	116		3 and 16	132		4 and 16	161		5 and 16	166		6 and 16	259		7 and 16	297		8 and 16	346		9 and 16	301		10 and 16	265		11 and 16	220		12 and 16	183		13 and 16	208		14 and 16	157		15 and 16	100		16 and 15	100		17 and 15	89
1 and 17	203		2 and 17	155		3 and 17	169		4 and 17	194		5 and 17	204		6 and 17	289		7 and 17	332		8 and 17	381		9 and 17	333		10 and 17	276		11 and 17	246		12 and 17	205		13 and 17	220		14 and 17	173		15 and 17	89		16 and 17	39		17 and 16	39
1 and 18	91		2 and 18	73		3 and 18	126		4 and 18	161		5 and 18	142		6 and 18	255		7 and 18	279		8 and 18	338		9 and 18	297		10 and 18	316		11 and 18	249		12 and 18	221		13 and 18	267		14 and 18	204		15 and 18	181		16 and 18	84		17 and 18	116
1 and 19	229		2 and 19	175		3 and 19	113		4 and 19	77		5 and 19	120		6 and 19	68		7 and 19	132		8 and 19	149		9 and 19	103		10 and 19	121		11 and 19	29		12 and 19	49		13 and 19	110		14 and 19	89		15 and 19	201		16 and 19	218		17 and 19	244
Average	205.778		Average	160.722		Average	132.056		Average	126		Average	142.111		Average	155.111		Average	189.778		Average	221.778		Average	182.333		Average	200.111		Average	142.778		Average	135.111		Average	173.778		Average	143.389		Average	199.056		Average	189.833		Average	214.889
Min Distance	67		Min Distance	61		Min Distance	36		Min Distance	36		Min Distance	40		Min Distance	41		Min Distance	53		Min Distance	51		Min Distance	41		Min Distance	58		Min Distance	29		Min Distance	38		Min Distance	58		Min Distance	41		Min Distance	89		Min Distance	39		Min Distance	39
Max Distance	331		Max Distance	269		Max Distance	214		Max Distance	194		Max Distance	232		Max Distance	289		Max Distance	332		Max Distance	381		Max Distance	333		Max Distance	331		Max Distance	249		Max Distance	231		Max Distance	291		Max Distance	238		Max Distance	347		Max Distance	346		Max Distance	381
Overall Average Distance	171.222
Min Distance	29
Max Distance	381
