# Supplementary material for: Spatial and temporal population dynamics of male and female Aedes albopictus at a local scale in Medellín, Colombia
Source: Parasit Vectors. 2021 Jun 8;14:312. doi: 10.1186/s13071-021-04806-2 (PMC8188797; doi:10.1186/s13071-021-04806-2)
Supplement: Supplementary file 2 — Additional file 2: Table S2. Weather variables registered by SIATA during 2018–2019 in the Medellín Botanical Garden. The data shown is monthly average for each variable. [file 13071_2021_4806_MOESM2_ESM.xlsx]

## Sheet: Sheet1
Year	Month	Cumulative Precipitation (mm)	Avg Temp (°C )	Avg Min Temp (°C)	Avg Max Temp. (°C)	Relative Humidity (%)	Wind Speed (m/s)	Atmospheric pressure
2018	1	176.84	21.125	16.72	28.368	67.917	1.697	850.782
	2	131.56	21.372	16.436	28.438	65.026	1.978	851.336
	3	129.94	22.214	17.651	29.106	63.513	1.849	850.711
	4	302.82	21.33	16.67	28.671	68.962	1.498	852.018
	5	439.7	21.176	16.965	28.661	70.976	1.374	852.199
	6	108.1	22.459	16.739	28.698	63.357	1.887	851.891
	7	138.67	22.597	16.84	28.644	60.798	1.973	851.67
	8	75.68	22.859	16.521	28.801	55.428	1.938	851.828
	9	340.28	22.011	16.655	28.952	64.987	1.693	850.907
	10	175.31	21.211	16.531	28.558	69.263	1.424	851.531
	11	138.71	21.367	16.89	28.404	70.673	1.309	851.115
	12	4.03	22.097	16.917	28.712	62.79	1.992	851.235
2019	1	71.58	22.243	16.935	28.57	61.808	2.065	851.401
	2	62.35	22.32	17.681	28.21	64.667	2.054	851.059
	3	245.02	22.008	16.947	28.153	67.82	1.845	851.386
	4	371.9	21.934	16.882	28.122	66.875	1.529	851.802
	5	259.38	22.046	16.52	28.718	67.378	1.496	851.653
	6	132.95	23.046	17.819	28.474	61.314	1.723	851.77
	7	182.77	22.932	16.924	28.498	58.425	1.957	851.725
	8	30.73	23.717	17.897	28.785	49.734	2.069	851.914
	9	249.58	22.64	16.835	28.629	60.684	1.849	851.89
	10	223.95	21.41	16.801	28.003	65.758	1.631	851.424
	11	228.31	21.604	16.662	28.017	67.793	1.391	850.778
	12	90.36	22.312	16.865	28.122	64.817	1.661	850.699
