# Supplementary material for: Spatial and temporal population dynamics of male and female Aedes albopictus at a local scale in Medellín, Colombia
Source: Parasit Vectors. 2021 Jun 8;14:312. doi: 10.1186/s13071-021-04806-2 (PMC8188797; doi:10.1186/s13071-021-04806-2)
Supplement: Supplementary file 3 — Additional file 3: Table S3. Total and monthly averages of Ae. aegypti and Ae. albopictus adults and larvae collected at each site during 2018–2019 in the Medellín Botanical Garden. Different letters correspond to significant differences (p < 0.05) between the average Ae. albopictus collected at each site using a post hoc Tukey-test. [file 13071_2021_4806_MOESM3_ESM.xlsx]

## Sheet: Sheet1
Site	Sum of	Sum of	Average ± SE of	Average ± SE of
	Ae. aegypti	Ae. albopitctus	Ae. aegypti	Ae. albopitctus
Larvae
2	0	29	0	2.071± 0.559
9	169	1066	1.836 ± 0.631	11.586 ± 1.476
12	62	1140	0.873 ± 0.232	16.056 ± 2.677
14	94	2253	0.789 ± 0.159	18.93 ± 2.748
Adults
1	0	46	0	1.917 ± 0.571 a
2	1	68	0.042 ± 0.042	2.833 ± 0.807 a
3	5	29	0.208 ± 0.104	1.208 ± 0.318 a
4	5	183	0.208 ± 0.104	7.625 ± 1.222 b
5	9	212	0.375 ± 0.145	8.833 ± 1.413 b
6	0	4	0	0.167 ± 0.098 a
7	3	121	0.125 ± 0.069	5.042 ± 1.151 b
8	0	11	0	0.458 ± 0.217 a
9	16	45	0.667 ± 0.267	1.875 ± 0.405 a
10	5	95	0.208 ± 0.104	3.958 ± 1.062 bc
11	3	76	0.125 ± 0.069	3.167 ± 0.827 ac
12	1	73	0.042 ± 0.042	3.042 ± 1.061 ac
13	1	33	0.042 ± 0.042	1.375 ± 0.412 a
14	2	111	0.083 ± 0.058	4.625 ± 0.714 bc
