# Supplementary material for: Spatial and temporal population dynamics of male and female Aedes albopictus at a local scale in Medellín, Colombia
Source: Parasit Vectors. 2021 Jun 8;14:312. doi: 10.1186/s13071-021-04806-2 (PMC8188797; doi:10.1186/s13071-021-04806-2)
Supplement: Supplementary file 4 — Additional file 4: Table S4. Linear mixed model correlations between climate variables as the fixed variables and adult Ae. albopictus collections as the response variables in the Medellín Botanical Garden. Table shows the estimates of the y-intercept, regression coefficient of the model, F test statistic used in linear regression and o-value. Statistically significant correlations are shown in Bold (p < 0.05). [file 13071_2021_4806_MOESM4_ESM.xlsx]

## Sheet: Sheet1
	Adults
Climate Variable	Male		Females		Both Sexes
	Estimate (SE)	F-value an P-value	Estimate (SE)	F-value an P-value	Estimate (SE)	F-value an P-value
Precipitation	(0.11) 0.04	F=5.56; p=0.027*	(0.07) (0.03)	F=5.06; p= 0.035*	(0.18) 0.08	F=5.58; p=0.0274*
Temperature	(-15.76) 8.10	F= 3.78; p=0.064 .	(-12.53) 5.39	F= 5.40; p= 0.029*	(-28.30) 13.25	F=4.56; p=0.044 *
Temperature Max	(-25.81) 19.58	F=1.73; p= 0.201	(-12.56) 13.68	F= 0.843; p= 0.368	(-38.37) 32.71	F=1.37; p= 0.253
Temperature Min	(-20.09) 13.84	F= 2.10; p= 0.161	(-17.91) 9.166	F=3.81; p= 0.063	(-38.00) 22.62	F= 2.82; p= 0.107
Relative Humidity RH	(2.93) 1.03	F= 8.03; p= 0.009**	(1.98) 0.71	F= 7.81; p= 0.011*	(4.92) 1.708	F= 8.30; p= 0.008**
Wind Speed	(-76.13) 18.40	F= 17.11; p= 0.0004***	(-53.71) 12.32	F= 19.01; p= 0.00025***	(-129.83) 29.82	F= 18.95; p= 0.0002***
Atmospheric Pressure	(4.55) 13.19	F= 0.119; p= 0.733	(2.07) 9.05	F= 0.052; p= 0.821	(6.62) 21.88	F= 0.091; p= 0.764
