# Supplementary material for: Spatial and temporal population dynamics of male and female Aedes albopictus at a local scale in Medellín, Colombia
Source: Parasit Vectors. 2021 Jun 8;14:312. doi: 10.1186/s13071-021-04806-2 (PMC8188797; doi:10.1186/s13071-021-04806-2)
Supplement: Supplementary file 5 — Additional file 5: Table S5. Linear mixed model correlations between climate variable and collections of Ae. aegypti and Ae. albopictus larvae in the Medellín Botanical Garden. Table shows the estimates of the y-intercept, regression coefficient of the model, F test statistic used in linear regression and o-value. Statistically significant correlations are shown in Bold (p < 0.05). [file 13071_2021_4806_MOESM5_ESM.xlsx]

## Sheet: Sheet1
				Ae. aegypti						Ae. albopictus
	Total Larvae		Male		Females		Both Sexes		Male		Females		Both Sexes
Climate Variable	Estimate (SE)	F-value and P-value	Estimate (SE)	F-value and P-value	Estimate (SE)	F-value and P-value	Estimate (SE)	F-value and P-value	Estimate (SE)	F-value and P-value	Estimate (SE)	F-value and P-value	Estimate (SE)	F-value and P-value
Precipitation	1.41 0.44	F= 10.04;	0.73 0.01	F= 18.47; p= 0.0002***	0.80 0.01	F=11.93;p= 0.002**	(2.08) 0.04117	F= 15.66; p= 0.0006***	(0.26) 0.17	F= 2.481; p= 0.129	(0.32) 0.16	F=4.257; p= 0.051 .	(0.5895) 0.3428	F= 3.299; p= 0.083
		p= 0.0045
Temperature	(-150.09) 81.08	F= 4.08;	(-5.83) 3.52	F= 4.103; p= 0.055	(-3.45) 3.56	F= 1.49; p= 0.23	(-6.02) 7.163	F= 2.691; p= 0.115	(-35.08) 29.32	F= 1.745; p= 0.20	(-41.86) 27.75	F= 2.65; p= 0.174	(-76.95) 56.86	F= 2.18; p= 0.154
		p= 0.055
Temperature Max	(-34.31) 201.80	F= 0.290;	(-5.87) 8.49	F= 1.723; p= 0.202	(-7.04) 8.30	F= 1.044; p= 0.318	(-12.72) 16.64	F= 1.409; p= 0.247	(14.21) 70.02	F= 0.012; p= 0.912	(-13.03) 65.22	F= 0.023; p= 0.878	(15.65) 136.88	F= 0.017; p= 0.895
		p= 0.5951
Temperature Min	(-143.0) 140.6	F= 1.31;	(1.52) 6.10	F= 0.499; p= 0.487	(-2.40) 5.99	F= 0.344; p= 0.563	(2.32) 12.001	F= 0.432; p= 0.517	(-54.74) 48.55	F= 1.874; p= 0.184	(-37.69) 45.81	F= 2.157; p= 0.156	(-110.77) 94.77	F= 2.026; p= 0.168
		p= 0.263
Relative Humidity RH%	(23.59) 10.90	F=4.684;	(0.94) 0.48	F= 5.712; p= 0.0258 *	(0.75) 0.47	F= 3.589; p= 0.071	(1.44) 0.9537	F= 4.748; p= 0.0403*	(5.66) 3.98	F= 3.094; p= 0.092.	(6.751) 2.747	F= 4.77; p= 0.039*	(12.417) 6.707	F= 3.88; p= 0.061
		p= 0.0145
Atmospheric Pressure	(236.7) 121.3	F= 3.812;	(8.10) 5.31	F= 3.19; p= 0.087	(5.01) 5.34	F=2.826; p= 0.106	(14.94) 10.49	F= 3.11; p= 0.091	(33.08) 44.47	F= 0.240; p= 0.628	(34.28) 41.83	F= 0.492; p= 0.490	(86.20) 87.14	F= 0.355; p= 0.557
		p= 0.063
