# Supplementary material for: Spatial and temporal population dynamics of male and female Aedes albopictus at a local scale in Medellín, Colombia
Source: Parasit Vectors. 2021 Jun 8;14:312. doi: 10.1186/s13071-021-04806-2 (PMC8188797; doi:10.1186/s13071-021-04806-2)
Supplement: Supplementary file 6 — Additional file 6: Table S6. Linear mixed model correlations between climate variables and adult wing size of captured Ae. albopictus in the Medellín Botanical Garden. Table shows the estimates of the y-intercept, regression coefficient of the model, F test statistic used in linear regression and o-value. Statistically significant correlations are shown in Bold (p < 0.05). [file 13071_2021_4806_MOESM6_ESM.xlsx]

## Sheet: Sheet1
		Adults
Climate Variable	Male		Females
	Estimate (SE)	F-value and P-value	Estimate (SE)	F-value and P-value
Precipitation	(2.304e-01) 1.761e-02	F=2.82; p=0.048*	(0.2751) 0.1193	F=5.32; p= 0.021*
Temperature	(-34.00) 15.27	F= 4.95; p=0.026	(-44.20) 22.65	F= 3.88; p= 0.051*
Temperature Max	(14.58) 29.18	F=0.249; p= 0.617	(-45.58) 43.78	F= 1.08; p= 0.298
Temperature Min	(-40.64) 26.08	F= 2.42; p= 0.11	(-74.41) 40.48	F=3.37; p= 0.066
Relative Humidity RH	(4.183) 2.368	F= 3.121; p= 0.077	(6.13) 3.39	F= 3.26; p= 0.071
Wind Speed	(-103.33) 36.26	F= 8.122; p= 0.0044**	(-139.33) 54.87	F= 6.44; p= 0.011*
Atmospheric Pressure	(20.79) 18.64	F= 1.243; p= 0.26	(-19.68) 28.16	F= 0.488; p= 0.485
